# Supplementary material for: Integration of metatranscriptomics data improves the predictive capacity of microbial community metabolic models
Source: ISME J. 2025 May 31;19(1):wraf109. doi: 10.1093/ismejo/wraf109 (PMC12203112; doi:10.1093/ismejo/wraf109)
Supplement: Supplementary_Table_1 [file supplementary_table_1.xls]

## Sheet: Core_reactions_list
Supplementary Table 1. The participated metabolic pathways of 11 reactions
Reaction ID	Reaction name	Metabolic Pathway I	Metabolic Pathway II	Metabolic Pathway III	Metabolic Pathway IV	Metabolic Pathway V
MNXR96085	ATP:L-aspartate 4-phosphotransferase	Glycine, serine and threonine metabolism	Monobactam biosynthesis	Cysteine and methionine metabolism	Lysine biosynthesis	2-Oxocarboxylic acid metabolism
MNXR189826	ATP:D-ribose-5-phosphate diphosphotransferase	Pentose phosphate pathway	Purine metabolism	Carbon metabolism	Biosynthesis of amino acids
MNXR144996	L-glutamine:D-fructose-6-phosphate isomerase (deaminating); L-glutamine:D-fructose-6-phosphate aminotransferase (hexose isomerizing)	Alanine, aspartate and glutamate metabolism	Amino sugar and nucleotide sugar metabolism
MNXR189820	D-ribose 1,5-phosphomutase	Pentose phosphate pathway	Purine metabolism
MNXR146662	UDP-N-acetylmuramoyl-L-alanine:D-glutamate ligase (ADP-forming)	Peptidoglycan biosynthesis	D-Amino acid metabolism
MNXR97804	ATP:dTMP phosphotransferase	Pyrimidine metabolism	Nucleotide metabolism
MNXR106519	UDP-N-acetylglucosamine diphosphorylase	Peptidoglycan recycling I
MNXR101490	L methionine reversible transport via proton symport	Transporters
MNXR152000	UDP-N-acetylmuramate:L-alanine ligase (ADP-forming)	Peptidoglycan biosynthesis
MNXR188900	Succinyl-CoA:2,3,4,5-tetrahydropyridine-2,6-dicarboxylate N-succinyltransferase	Lysine biosynthesis
MNXR97512	Dimethylallyl-diphosphate:isopentenyl-diphosphate dimethylallyltranstransferase	Terpenoid backbone biosynthesis
